# Supplementary material for: Swimming exercise ameliorates insulin resistance and nonalcoholic fatty liver by negatively regulating PPARγ transcriptional network in mice fed high fat diet
Source: Mol Med. 2023 Oct 31;29:150. doi: 10.1186/s10020-023-00740-4 (PMC10617119; doi:10.1186/s10020-023-00740-4)
Supplement: Supplementary file 1 — Supplementary Material 1: Primers lists and primary antibody used in current research [file 10020_2023_740_MOESM1_ESM.xlsx]

## Sheet: Primer sequence
Supplementary table 1. Primer list for qRT-PCR and ChIP analysis
	Primers for qRT-PCR analysis
	Sequnce
	Forward	Reverse
PPARγ	5′-ATTCTGGCCCACCAACTTCGG-3′	5′-TGGAAGCCTGATGCTTTATCCCCA-3′
CD36	5′-GGAGCCATCTTTGAGCCTTCA-3′	5′-GAACCAAACTGAGGAATGGATCT-3′
FABP1	5′-TCAAGGGGGTGTCAGAAATCG-3′	5′-AGCTTGACGACTGCCTTGAC-3′
SLC27A1	5′-GGCTTCAACAGCCGTATCCT-3′	5′-GTTGATCTGGCCCACGAGAA-3′
SREBP1	5′-GTACCTGCGGGACAGCTTAG-3′	5′-GTCCATTGCTGGTACCGTGA-3′
SCD1	5′-TTCTTGCGATACACTCTGGTGC-3′	5′-CGGGATTGAATGTTCTTGTCGT-3′
PLIN2	5′-GACCTTGTGTCCTCCGCTTAT-3′	5′-CAACCGCAATTTGTGGCTC-3′
PPARα	5′-CGTCACGGAGCTCACAGAAT-3′	5′-ACTCGCGTGTGATAAAGCCA-3′
CPT-1	5′-CTATGCGCTACTCGCTGAAGG-3′	5′-GGCTTTCGACCCGAGAAGA-3′
ACOX-1	5′-TCGAAGCCAGCGTTACGAG-3′	5′-GGTCTGCGATGCCAAATTCC-5′
UCP-2	5′-ATGGTTGGTTTCAAGGCCACA-5′	5′-TTGGCGGTATCCAGAGGGAA-5′
	Primers for ChIP analysis
	Sequnce
	Forward	Reverse
CD36 PPRE	5′-GTGTGCCTTTTGCATCTTGA-3′	5′-GGGGCACTAACAGAAAACGA-3′
SCD1 PPRE	5′-CTTTGTGTAGCCCTGGCTGT-3′	5′-TGAGGTTACCTGTGGTCACG-3′
PLIN2 PPRE	5′-GCTGGGGATTACAGACCAGA-3′	5′-TCTTGGGGTTTTGGAAAATG-3′

## Sheet: Primary antibodies
		Antibody	Commercial reference,Company
		IRS-1	#2382, Cell Signaling Technology
		Phospho-IRS-1 (Ser307)	#2381, Cell Signaling Technology
		Akt	#4685, Cell Signaling Technology
		Phospho-Akt (Ser473)	#4060, Cell Signaling Technology
		PEPCK	#14892-1-AP, Proteintech
		G6Pase	#22169-1-AP, Proteintech
		IκBα	#4814, Cell Signaling Technology
		Phospho-IκBα (Ser32)	#5209, Cell Signaling Technology
		p65	#8242, Cell Signaling Technology
		Phospho-p65 (Ser536)	#3033, Cell Signaling Technology
		PPARγ	#2435, Cell Signaling Technology
		HNF1A	#A3092, ABclonal Technology
		IRF6	#A3209, ABclonal Technology
		PGC1α	#A12348, ABclonal Technology
		RORα	#A6971, ABclonal Technology
